# Supplementary material for: Electromyography-Based Respiratory Onset Detection in COPD Patients on Non-Invasive Mechanical Ventilation
Source: Entropy (Basel). 2019 Mar 7;21(3):258. doi: 10.3390/e21030258 (PMC7514739; doi:10.3390/e21030258)
Supplement: Supplementary file 1 [file entropy-21-00258-s001.zip]

Archive with 5 entries (4 files):
- Table S1_AG.docx
- __MACOSX/
- __MACOSX/._Table S1_AG.docx
- Figure S1.docx
- __MACOSX/._Figure S1.docx
